# Supplementary material for: Microbial Allies or Adversaries? The Genotype-Dependent Impact of Inoculation on Silver Birch
Source: Plants (Basel). 2025 Feb 10;14(4):545. doi: 10.3390/plants14040545 (PMC11859868; doi:10.3390/plants14040545)
Supplement: Supplementary file 1 [file plants-14-00545-s001.zip]

Archive with 1 entries (1 files):
- plants-3458179-supplementary.pdf
